# Supplementary material for: Understanding the vicious cycle of myopic foresight and constrained technology deployment in transforming the European energy system
Source: iScience. 2024 Nov 14;27(12):111369. doi: 10.1016/j.isci.2024.111369 (PMC11665420; doi:10.1016/j.isci.2024.111369)
Supplement: Table S9. Cost assumptions for all technologies, related to STAR Methods [file mmc2.xlsx]

## Sheet: Electricity_heat_generation
Variable	Unit
CAPEX	2021 EUR/kW
Fixed OPEX	2021 EUR/kW
Variable OPEX	2021 EUR/MWh
Technology	Variable	Range	2020	2025	2030	2035	2040	2045	2050	Source
	CAPEX	min	2005	1905	1804	1754	1704	1704	1704
		mean	2639	2542	2443	2355	2257	2167	2078	1, 2,3, 5
		max	3516	3499	3465	3401	3292	3142	2990
Biomass	Fixed	min	47.32	43.88	40.17	39.6	37.19	35.09	32.98
plant	OPEX	mean	54.37	52.19	49.89	48.59	46.97	45.13	43.3	1, 3, 5
		max	74.51	74.15	73.43	72.06	69.76	66.58	63.36
	Variable	min	3.57	3.57	3.57	3.57	3.57	3.57	3.57
	OPEX	mean	4.86	4.85	4.83	4.79	4.72	4.62	4.51	1, 3, 5
		max	7.85	7.81	7.74	7.59	7.35	7.02	6.68
	CAPEX	min	4057	3863	3670	3499	3313	3174	3019
		mean	4744	4617	4490	4371	4241	4135	3962	1, 2, 3
		max	6404	6404	6404	6404	6366	6244	5906
Biomass	Fixed	min	81.67	75.46	69.25	66.21	63.17	62.35	61.53
plant	OPEX	mean	108.86	105.76	102.65	101.13	99.23	97.56	93.66	1, 3
CCS		max	142.48	142.48	142.48	142.48	141.65	138.93	131.4
	Variable	min	6.01	5.97	5.93	5.88	5.84	5.83	5.82
	OPEX	mean	9.31	9.29	9.27	9.25	9.19	9.07	8.74	1, 3
		max	13.21	13.21	13.21	13.21	13.14	12.88	12.19
	CAPEX	min	1454	1454	1454	1454	1454	1454	1454
		mean	1790	1783	1774	1761	1740	1716	1698	1, 2, 4, 3, 5
		max	2173	2163	2139	2090	2063	2040	2018
Hard coal	Fixed	min	20.05	20.05	20.05	20.05	20.05	20.05	20.05
plant	OPEX	mean	31.94	31.8	31.59	31.24	30.7	30.07	29.6	1, 4, 3, 5
		max	48.9	48.66	48.13	47.04	45.14	42.73	40.76
	Variable	min	1	1	1	1	1	1	1
	OPEX	mean	2.74	2.73	2.71	2.68	2.63	2.57	2.53	1, 4, 3, 5
		max	4.46	4.44	4.39	4.29	4.12	3.9	3.72
	CAPEX	min	3117	3030	2942	2942	2942	2942	2942
		mean	3431	3371	3312	3296	3272	3231	3154	1, 2, 3
		max	3850	3850	3850	3850	3827	3753	3546
Hard coal	Fixed	min	69.97	67.99	66.01	65.02	64.03	63.06	62.08
plant	OPEX	mean	78.89	77.9	76.91	76.41	75.61	74.27	71.65	1, 3
CCS		max	90.96	90.96	90.96	90.96	90.42	88.66	83.77
	Variable	min	6.6	6.47	6.34	6.22	6.11	6	5.88
	OPEX	mean	7.48	7.42	7.35	7.29	7.21	7.07	6.81	1, 3
		max	8.67	8.67	8.67	8.67	8.62	8.45	7.98
	CAPEX	min	1704	1704	1704	1704	1704	1704	1704
		mean	1965	1962	1955	1941	1915	1885	1864	1, 2, 3
		max	2323	2313	2291	2244	2163	2060	1975
Lignite	Fixed	min	32.58	32.58	32.58	32.58	32.58	32.58	32.58
coal	OPEX	mean	40.7	40.61	40.38	39.91	39.08	38.09	37.38	1, 3
plant		max	50.9	50.67	50.18	49.15	47.37	45.12	43.27
	Variable	min	3.01	3.01	3.01	3.01	3.01	3.01	3.01
	OPEX	mean	3.84	3.83	3.81	3.76	3.68	3.59	3.52	1, 3
		max	4.86	4.84	4.8	4.7	4.53	4.31	4.14
	CAPEX	min	551	544	537	536	534	533	531
		mean	790	780	768	758	750	744	740	4, 2, 3, 5,1, 6
		max	1120	1116	1101	1060	1013	992	988
Natural	Fixed	min	15.04	15.04	15.04	15.04	15.04	15.04	15.04
gas	OPEX	mean	22.05	21.83	21.55	21.3	21.09	20.95	20.84	1, 6, 4, 3, 5
turbine		max	31.23	30.43	29.64	29.16	28.68	28.2	27.72
	Variable	min	2	2	2	2	2	2	2
	OPEX	mean	2.88	2.84	2.8	2.77	2.74	2.72	2.71	1, 4, 3, 5
		max	4.69	4.58	4.48	4.42	4.37	4.32	4.26
	CAPEX	min	1754	1692	1629	1566	1504	1504	1504
		mean	2047	1958	1869	1819	1765	1732	1678	1, 2, 3, 5
		max	2571	2278	2261	2261	2241	2176	2020
Natural	Fixed	min	41.1	39.7	38.29	36.69	35.09	34.73	34.38
gas	OPEX	mean	57.62	54.14	50.67	48.63	46.43	45.14	43.15	1, 3, 5
turbine CCS		max	81.2	72.18	63.16	58.65	55.14	53.56	50.12
	Variable	min	0	0	0	0	0	0	0
	OPEX	mean	2.49	2.47	2.45	2.44	2.4	2.34	2.22	1, 3, 5
		max	4.8	4.8	4.8	4.8	4.76	4.62	4.29
	CAPEX	min	4812	4662	4511	4511	4511	4511	4511
		mean	6339	6276	6085	5984	5766	5668	5579	1, 2, 3, 5
		max	8866	8866	8635	8321	7928	7490	7064
Nuclear	Fixed	min	113.38	113.38	98.64	98.64	83.81	83.81	79
	OPEX	mean	126.49	125.08	117.76	114.23	105.45	102.66	98.88	1, 3, 5
		max	155.15	155.15	151.12	145.61	138.73	131.08	123.61
	Variable	min	2.51	2.51	2.51	2.51	2.51	2.51	2.51
	OPEX	mean	5.42	5.55	5.64	5.56	5.46	5.37	5.32	1, 3, 5
		max	7.8	7.8	7.59	7.52	7.62	7.72	7.82
	CAPEX	min	647	623	600	576	552	529	506
		mean	1738	1727	1715	1703	1691	1677	1661	1, 2
		max	2932	2932	2932	2932	2931	2929	2917
Oil plant	Fixed	min	60.78	60.78	60.78	60.78	60.77	60.71	60.48
	OPEX	mean	63.06	63.06	63.06	63.06	63.05	62.99	62.75	1
		max	65.34	65.34	65.34	65.34	65.32	65.26	65.02
	Variable	min	7.77	7.77	7.77	7.77	7.76	7.76	7.73
	OPEX	mean	8.06	8.06	8.06	8.06	8.05	8.05	8.02	1
		max	8.35	8.35	8.35	8.35	8.35	8.34	8.31
	CAPEX	min	464	371	307	238	208	184	166
		mean	581	488	418	376	349	331	317	1, 2, 4, 3, 5
		max	804	689	610	562	536	523	518
Solar PV	Fixed	min	7.78	6.53	5.67	5.01	4.48	4.05	3.71
	OPEX	mean	12.16	10.79	9.7	8.76	7.95	7.53	7.17	1, 4, 3, 5
		max	15.05	13.83	12.6	11.08	9.64	9.42	9.33
	Variable	min	0	0	0	0	0	0	0
	OPEX	mean	0.03	0.02	0.02	0.02	0.02	0.02	0.02	1, 3, 5
		max	0.08	0.06	0.06	0.05	0.05	0.05	0.05
	CAPEX	min	1654	1654	1654	1654	1654	1654	1654
		mean	2527	2527	2527	2527	2526	2525	2523	1, 2, 3, 5
		max	4904	4904	4903	4901	4897	4890	4875
Reservoir	Fixed	min	25.56	25.56	25.56	25.56	25.56	25.56	25.56
hydro	OPEX	mean	37.53	37.53	37.52	37.52	37.51	37.5	37.48	1, 3, 5
		max	49.62	49.62	49.62	49.62	49.62	49.62	49.62
	Variable	min	0.32	0.32	0.32	0.32	0.32	0.32	0.32
	OPEX	mean	1.44	1.44	1.44	1.44	1.44	1.44	1.44	1, 3, 5
		max	3.01	3.01	3.01	3.01	3.01	3.01	3.01
	CAPEX	min	1719	1696	1674	1669	1664	1659	1654
		mean	2925	2918	2909	2901	2890	2878	2867	1, 2, 3, 5
		max	4625	4635	4645	4645	4645	4645	4645
Run-of-river	Fixed	min	8.94	8.58	8.23	8.21	8.19	8.17	8.15
hydro	OPEX	mean	37.01	36.85	36.66	36.57	36.45	36.32	36.19	1, 3, 5
		max	76.99	76.99	76.99	76.99	76.99	76.99	76.99
	Variable	min	0	0	0	0	0	0	0
	OPEX	mean	1.98	1.98	1.97	1.97	1.97	1.96	1.96	1, 3, 5
		max	5.01	5.01	5.01	5.01	5.01	5.01	5.01
	CAPEX	min	1654	1637	1619	1615	1611	1608	1604
		mean	3506	3433	3352	3264	3178	3069	2971	1, 3, 5
		max	5644	5454	5253	5042	4882	4702	4551
Waste	Fixed	min	52.44	48.5	44.57	43.22	41.87	40.6	39.33
plant	OPEX	mean	124.88	120.63	116.15	112.18	108.65	104.52	100.86	1, 3, 5
		max	253.98	245.41	236.39	226.91	219.69	211.57	204.81
	Variable	min	0.82	0.82	0.82	0.82	0.82	0.82	0.82
	OPEX	mean	4.97	4.97	4.95	4.91	4.84	4.73	4.63	1, 3, 5
		max	7.85	7.81	7.74	7.59	7.35	7.02	6.92
	CAPEX	min	1153	1063	1002	967	942	917	902
		mean	2448	2321	2220	2111	2019	1968	1926	4, 2, 3, 5,1, 6
		max	3966	3643	3307	3029	2843	2737	2682
Wind	Fixed	min	23.06	21.25	20.05	19.35	18.85	18.35	18.04
offshore	OPEX	mean	51.77	47.08	43.45	40.91	38.85	37.94	37.31	1, 6, 4, 3, 5
		max	103.12	94.71	85.98	78.76	73.92	71.16	69.74
	Variable	min	0	0	0	0	0	0	0
	OPEX	mean	1.72	1.48	1.37	1.29	1.21	1.18	1.15	1, 4, 3, 5
		max	5.01	4.18	3.9	3.66	3.43	3.34	3.26
	CAPEX	min	1053	1028	1002	967	917	884	847
		mean	1160	1109	1067	1023	982	955	933	4, 2, 3, 5,1, 6
		max	1441	1384	1320	1251	1185	1126	1079
Wind	Fixed	min	14.03	14.03	13.43	12.89	12.03	12.03	12.03
onshore	OPEX	mean	20.35	19.6	18.95	18.23	17.55	17.08	16.69	1, 6, 4, 3, 5
		max	31.7	30.45	29.03	27.53	26.07	24.77	23.74
	Variable	min	0	0	0	0	0	0	0
	OPEX	mean	0.59	0.56	0.54	0.52	0.49	0.49	0.48	1, 4, 3, 5
		max	1.6	1.52	1.44	1.38	1.32	1.31	1.3
	CAPEX	min	221	215	210	205	200	195	190
		mean	515	511	544	540	536	545	554	4, 5
		max	677	677	752	752	752	752	752
Biomass	Fixed	min	2	2	3.01	3.01	3.01	3.01	3.01
boiler	OPEX	mean	11.32	11.15	11.53	11.32	11.1	11.93	12.75	4, 5
		max	37.51	36.86	36.37	35.56	34.76	38.14	41.52
	Variable	min	0	0	0	0	0	0	0
	OPEX	mean	0	0	0	0	0	0	0	4, 5
		max	0	0	0	0	0	0	0
	CAPEX	min	100	100	100	100	100	100	100
		mean	447	437	427	418	409	400	391	4, 5
		max	899	877	855	834	813	794	774
Electrode	Fixed	min	0.31	0.29	0.29	0.28	0.28	0.27	0.26
boiler	OPEX	mean	3.08	3.08	3	2.95	2.91	2.87	2.82	4, 5
		max	8.02	8.02	7.69	7.52	7.35	7.18	7.02
	Variable	min	0	0	0	0	0	0	0
	OPEX	mean	0.5	0.5	0.5	0.5	0.5	0.5	0.5	4, 5
		max	1	1	1	1	1	1	1
	CAPEX	min	690	618	545	517	488	460	432
		mean	956	892	834	802	775	743	716	4, 5
		max	1569	1447	1325	1276	1226	1177	1128
Heat	Fixed	min	10.86	10.8	7.32	7.12	6.92	6.72	6.52
pump	OPEX	mean	21.68	18.37	14.38	14.15	13.92	13.7	13.47	4, 5
		max	44.6	32.59	32.12	31.69	31.25	30.82	30.38
	Variable	min	0	0	0	0	0	0	0
	OPEX	mean	0	0	0	0	0	0	0	4, 5
		max	0	0	0	0	0	0	0
	CAPEX	min	69	67	66	65	63	62	61
		mean	488	486	484	482	480	478	476	4, 5
		max	802	802	802	802	802	802	802
Natural	Fixed	min	1.67	1.66	1.64	1.61	1.57	1.01	0.45
gas	OPEX	mean	17.38	17.32	17.29	17.19	17.09	16.89	16.69	4, 5
boiler		max	27.07	27.07	27.07	27.07	27.07	27.07	27.07
	Variable	min	0	0	0	0	0	0	0
	OPEX	mean	0	0	0	0	0	0	0	4, 5
		max	0	0	0	0	0	0	0
	CAPEX	min	82	80	78	76	74	72	70
		mean	311	309	308	306	304	302	301	4, 5
		max	441	441	441	441	441	441	441
Oil	Fixed	min	2.6	2.61	2.65	2.66	2.68	2.69	2.7
boiler	OPEX	mean	11.99	11.95	11.92	11.87	11.82	11.76	11.71	4, 5
		max	18.04	18.04	18.04	18.04	18.04	18.04	18.04
	Variable	min	0	0	0	0	0	0	0
	OPEX	mean	0	0	0	0	0	0	0	4, 5
		max	0	0	0	0	0	0	0
	CAPEX	min	75	75	100	100	100	100	100
		mean	464	480	505	504	502	500	498	4, 3, 5
		max	793	854	915	915	915	915	915
Biomass	Fixed	min	1.33	1.33	1.33	1.33	1.33	1.33	1.33
boiler	OPEX	mean	16.3	16.04	16.07	15.87	15.66	15.46	15.25	4, 3, 5
DH		max	44.77	43.97	43.17	42.56	41.95	41.33	40.72
	Variable	min	0.2	0.2	0.2	0.2	0.2	0.2	0.2
	OPEX	mean	1.5	1.63	1.75	1.78	1.81	1.84	1.88	4, 3, 5
		max	2.88	3.26	3.64	3.73	3.82	3.91	4.01
	CAPEX	min	75	69	64	64	64	64	64
		mean	357	355	345	344	344	343	343	4, 3, 5
		max	852	852	852	852	852	852	852
Electrode	Fixed	min	1.1	1.1	1.09	1.06	1.03	1.01	0.98
boiler	OPEX	mean	1.24	1.23	1.22	1.21	1.2	1.19	1.19	4, 3, 5
DH		max	1.47	1.47	1.47	1.47	1.47	1.47	1.47
	Variable	min	0.5	0.5	0.5	0.5	0.5	0.5	0.5
	OPEX	mean	0.65	0.67	0.69	0.69	0.69	0.69	0.69	4, 3, 5
		max	0.96	1.01	1.07	1.07	1.07	1.07	1.07
	CAPEX	min	75	75	100	100	100	100	100
		mean	214	227	253	253	253	253	253	3, 5
		max	352	379	406	406	406	406	406
Hard coal	Fixed	min	1.33	1.33	1.33	1.33	1.33	1.33	1.33
boiler	OPEX	mean	2.06	2.06	2.52	2.52	2.52	2.52	2.52	3, 5
DH		max	2.78	2.78	3.71	3.71	3.71	3.71	3.71
	Variable	min	0.2	0.2	0.2	0.2	0.2	0.2	0.2
	OPEX	mean	0.81	0.81	0.81	0.81	0.81	0.81	0.81	3, 5
		max	1.42	1.42	1.42	1.42	1.42	1.42	1.42
Heat	CAPEX	min	662	620	591	569	555	541	531
pump		mean	1310	1283	1226	1216	1209	1201	1195	4, 3, 5
DH		max	2118	2079	2039	2030	2022	2013	2005
	Fixed	min	1.07	1.07	1.07	1.07	1.07	1.07	1.07
	OPEX	mean	3.05	2.83	2.66	2.71	2.76	2.8	2.85	4, 3, 5
		max	5.01	4.36	3.71	4.05	4.48	4.9	5.33
	Variable	min	0	0	0	0	0	0	0
	OPEX	mean	1.45	1.42	1.42	1.37	1.35	1.34	1.34	4, 3, 5
		max	3.93	3.93	3.61	3.38	3.38	3.38	3.38
	CAPEX	min	64	59	53	53	53	53	53
		mean	92	94	104	104	104	104	104	4, 3, 5
		max	137	148	159	159	159	159	159
Natural	Fixed	min	1.21	1.21	1.21	1.21	1.21	1.21	1.21
gas	OPEX	mean	2.02	2.01	2.31	2.3	2.28	2.26	2.24	4, 3, 5
boiler DH		max	2.78	2.78	3.71	3.71	3.71	3.71	3.71
	Variable	min	0.2	0.2	0.2	0.2	0.2	0.2	0.2
	OPEX	mean	0.61	0.59	0.57	0.57	0.57	0.57	0.57	4, 3, 5
		max	1.17	1.12	1.07	1.07	1.07	1.07	1.07
	CAPEX	min	75	75	100	100	100	100	100
		mean	720	720	729	714	699	684	669	4, 3, 5
		max	1855	1839	1823	1778	1732	1687	1642
Oil	Fixed	min	1.28	1.28	1.28	1.28	1.28	1.28	1.28
boiler	OPEX	mean	29.07	28.34	27.92	27.1	26.29	25.47	24.65	4, 3, 5
DH		max	83.15	80.96	78.78	76.33	73.87	71.42	68.97
	Variable	min	0.2	0.2	0.2	0.2	0.2	0.2	0.2
	OPEX	mean	2.87	3.01	3.14	3.17	3.2	3.23	3.25	4, 3, 5
		max	7.87	8.28	8.7	8.78	8.86	8.95	9.03
	CAPEX	min	963	957	951	944	938	932	926
		mean	1436	1421	1407	1388	1368	1349	1330	4, 3
		max	2249	2249	2249	2249	2249	2249	2249
Waste	Fixed	min	16.64	16.42	16.2	15.98	15.77	15.56	15.35
boiler	OPEX	mean	50.3	49.08	47.85	46.58	45.31	44.05	42.78	4, 3
DH		max	97.54	96.12	94.7	93.28	91.85	90.43	89.01
	Variable	min	1.42	1.42	1.42	1.42	1.42	1.42	1.42
	OPEX	mean	4.63	4.77	4.91	4.99	5.08	5.16	5.25	4, 3
		max	8.93	9.26	9.58	9.91	10.23	10.56	10.88

## Sheet: Storage_technologies
Variable	Unit
CAPEX (power)	2021 EUR/kW
CAPEX (energy)	2021 EUR/kWh
Fixed OPEX	2021 EUR/kW
Technology	Type	Variable	Range	2020	2025	2030	2035	2040	2045	2050	Source
Battery	Energy	CAPEX	min	244.166	196.806	149.446	124.188	98.9292	88.4048	78.9329
			mean	331.284	227.727	162.207	130.56	110.323	101.257	92.7177	7,8
			max	418.402	258.649	174.968	136.932	121.717	114.11	106.502
	Power	CAPEX	min	284.158	218.658	147.916	115.76	102.898	84.1951	63.1463
			mean	318.935	222.466	158.153	126.289	104.071	90.331	76.591	7,8
			max	353.712	226.274	168.39	136.817	105.244	96.4669	90.0357
		Fixed	min	0.568317	0.452549	0.33678	0.273634	0.210488	0.16839	0.126293
		OPEX	mean	2.89265	1.8388	1.25922	0.990506	0.864079	0.795603	0.727127	7,8
			max	5.21699	3.22505	2.18165	1.70738	1.51767	1.42282	1.32796
Hydrogen	Energy	CAPEX	min	3.15732	2.6311	2.10488	1.89439	1.57866	1.47341	1.26293
storage			mean	13.9287	11.0191	8.84472	7.41626	6.52327	6.02958	5.48326	7,8
			max	24.7001	19.4072	15.5846	12.9381	11.4679	10.5857	9.7036
	Power	CAPEX	min	2052.26	1841.77	1631.28	1473.41	1315.55	1210.3	1105.06
			mean	3184.2	2616.51	2177.28	1867.12	1659.73	1530.04	1400.34	7,8
			max	4316.14	3391.25	2723.28	2260.83	2003.92	1849.77	1695.63
		Fixed	min	36.6517	28.7978	23.1255	19.1985	17.0169	15.7079	14.3989
		OPEX	mean	59.371	51.7605	45.2408	40.5146	36.6612	33.7702	30.8793	7,8
			max	82.0902	74.7231	67.3561	61.8308	56.3055	51.8326	47.3597
Pumped	Energy	CAPEX	min	75.8835	75.8835	75.8835	76.6423	76.6423	77.4011	77.4011
hydro			mean	75.8835	75.8835	75.8835	76.6423	76.6423	77.4011	77.4011	7
			max	75.8835	75.8835	75.8835	76.6423	76.6423	77.4011	77.4011
	Power	CAPEX	min	1070.91	1070.91	1070.91	1081.61	1081.61	1092.32	1092.32
			mean	1070.91	1070.91	1070.91	1081.61	1081.61	1092.32	1092.32	7
			max	1070.91	1070.91	1070.91	1081.61	1081.61	1092.32	1092.32
		Fixed	min	7.58835	7.58835	7.58835	7.66423	7.66423	7.74011	7.74011
		OPEX	mean	7.58835	7.58835	7.58835	7.66423	7.66423	7.74011	7.74011	7
			max	7.58835	7.58835	7.58835	7.66423	7.66423	7.74011	7.74011

## Sheet: Other_technologies
Technology	Variable	Value	Unit	Source
LNG terminal	CAPEX	112.084	2021 EUR/kW	9
	Variable OPEX	2.48	2021 EUR/MWh	10,11
District heating grid	CAPEX	482.71	2021 EUR/kW	12,13
	Variable OPEX	1.5	2021 EUR/MWh	13
Carbon storage	CAPEX	871.62	2021 EUR/(kgCO2/h)	\cite{GCCSI2011}
	Variable OPEX	4	2021 EUR/tCO2	\cite{GCCSI2011}
Power line	CAPEX	546.39	2021 EUR/km/MW	\cite{Lacal2014}
Natural gas pipeline	CAPEX	265	2021 EUR/km/MW	\cite{ENTSOG2022e}
Carbon pipeline	CAPEX	2305.71	2021 EUR/(tCO2/h km)	\cite{DEA2021b}

## Sheet: References
Index	Reference
1	Mantzos, L., Wiesenthal, T., Neuwahl, F. & Rózsai, M. The POTEnCIA Central scenario: an EU energy outlook to 2050. JRC Science for Policy Report 346 (2019) doi:10.2760/32835.
2	Löffler, K., Burandt, T., Hainsch, K. & Oei, P. Y. Modeling the low-carbon transition of the European energy system - A quantitative assessment of the stranded assets problem. Energy Strategy Reviews 26, 100422 (2019).
3	European Commission. EU Reference Scenario 2020. https://energy.ec.europa.eu/data-and-analysis/energy-modelling/eu-reference-scenario-2020_en (2020).
4	Danish Energy Agency. Technology Data for Generation of Electricity and District Heating. https://ens.dk/en/our-services/projections-and-models/technology-data/technology-data-generation-electricity-and (2022).
5	Breyer, C. et al. Reflecting the energy transition from a European perspective and in the global context—Relevance of solar photovoltaics benchmarking two ambitious scenarios. Progress in Photovoltaics: Research and Applications (2022) doi:10.1002/PIP.3659.
6	Entsog & Entso-e. TYNDP 2022 Scenario Report. https://2022.entsos-tyndp-scenarios.eu/ (2022).
7	Schmidt, O., Melchior, S., Hawkes, A. & Staffell, I. Projecting the Future Levelized Cost of Electricity Storage Technologies. Joule 3, 81–100 (2019).
8	Victoria, M., Zeyen, E. & Brown, T. Speed of technological transformations required in Europe to achieve different climate goals. Joule 6, 1066–1086 (2022).
9	Brauers, H., Braunger, I. & Jewell, J. Liquefied natural gas expansion plans in Germany: The risk of gas lock-in under energy transitions. Energy Research and Social Science 76, 102059 (2021).
10	Elengy. French Regulated LNG Terminals. (2021).
11	Tavares, F. B., Mitro, T., Maennling, N. & Toledano, P. Manual for the Open LNG Regasification Model. (2018).
12	Persson, U. & Werner, S. Heat distribution and the future competitiveness of district heating. Applied Energy 88, 568–576 (2011).
13	Danish Energy Agency. Technology Data for Transport of Energy. (2021).
14	Global CCS Institute. The Costs of CO2 Storage: Post-Demonstration CCS in the EU. https://www.globalccsinstitute.com/resources/publications-reports-research/the-costs-of-co2-storage-post-demonstration-ccs-in-the-eu/ (2011).
15
16
17
